# Supplementary material for: VAV2 orchestrates the interplay between regenerative proliferation and ribogenesis in both keratinocytes and oral squamous cell carcinoma
Source: Sci Rep. 2024 Feb 19;14:4060. doi: 10.1038/s41598-024-54808-0 (PMC10876654; doi:10.1038/s41598-024-54808-0)
Supplement: Supplementary file 2 — Supplementary Information 2. [file 41598_2024_54808_MOESM2_ESM.xlsx]

## Sheet: Fig. 1
Panel B						Panel D
WT			Vav2Onc/Onc			Control			VAV2Onc			VAV2Onc+E200A			c-MYC
Basal	Suprabasal		Basal	Suprabasal		Basal	Suprabasal		Basal	Suprabasal		Basal	Suprabasal		Basal	Suprabasal
222.248	134.664		188.234	158.454		211.092	105.368		205.659	172.321		226.511	122.637		179.91	186.225
210.506	113.661		205.214	141.132		188.884	109.804		195.175	185.091		204.575	125.642		208.585	209.175
208.854	126.014		216.586	170.857		202.57	123.012		171.107	181.694		191.181	101.661		181.211	188.678
217.819	125.447		189.837	149.002		210.62	110.099		207.292	197.77		199.31	134.659		210.47	201.613
193.147	115.003		212.564	165.082		183.945	130.804		167.334	171.924		216.056	93.49		199.241	162.689
218.968	102.553		188.129	143.14		219.745	113.839		186.464	163.661		214.533	124.983		200.082	164.479
191.294	128.792		193.753	151.017		185.697	120.727		195.261	177.041		218.701	135.108		185.528	181.458
218.354	120.983		204.245	168.515		208.254	121.13		188.737	164.284		213.437	102.312		206.726	186.077
193.326	119.264		204.877	166.861		186.987	114.591		193.998	160.481		233.681	130.573		186.277	198.898
184.841	126.793		211.571	178.193		196.411	109.751		201.915	183.143		205.666	116.962		189.315	192.83
195.853	109.373		183.687	150.672		218.325	121.607		194.892	171.06		181.738	134.024		219.133	184.36
202.945	129.935		186.948	143.933		198.81	108.369		185.872	208.988		193.189	129.643		185.046	168.2
181.623	120.188		193.323	156.583		201.115	100.513		201.065	177.296		169.859	142.103		186.424	173.529
201.629	125.706		204.802	174.073		207.1	124.047		193.11	190.74		211.157	126.904		206.713	210.192
190.823	128.04		202.609	170.914		209.312	109.275		208.14	182.193		207.305	89.002		218.336	191.83
160.654	119.587		179.615	144.629		184.232	155.32		203.043	188.094		212.185	127.731		201.793	191.208
179.698	125.929		202.898	162.368		189.557	121.265		172.157	172.416		183.101	109.924		207.736	206.977
189.103	119.244		186.973	161.93		209.103	101.837		191.905	199.464		194.567	123.827		191.549	168.829

## Sheet: Fig. 2
Panel B																					Panel C
Control				VAV2Onc				VAV2Onc+E200A				c-MYC									Vehicle																CX-5461
26495	20949	28644		38008	26860.8	49848.8		29241	18385	33989		57705.6	43552.6	55995			Mean Fluorescence Intensity (MFI)				Control				VAV2Onc				VAV2Onc+E200A				c-MYC				Control				VAV2Onc				VAV2Onc+E200A				c-MYC
27245	19031	28093		36839	35563.1	46210		27360	18161.4	35564		57792	40498.2	55896		Control	26169	20266.6	29141.2		29275.2	18453	24422.2		52488.8	34831	35883.1		29314	28520	27219		62981	59287	52032.2		25115.2	15177	31528.8		21796.8	20478	30053.7		24706	27667	24821		32281
27844	20371	26378		42811	28603.2	45324		30466	19761.3	32962		55776	47901.5	56530		VAV2Onc	39626.6	34568.4	45267.9		29426.4	19280	23651.1		49545.6	36744	35091.1		31319	23816	28662		61130	48028	43503.9		23646.4	23105	26990		22829.6	18326	30427.2		31644	24729	21534		35715
27804	19810	26966		40893	31858.1	41116.8		30490	16874.4	34870		62524.8	40996.7	63416		VAV2Onc+E200A	31131.7	18783.2	34895.7		32401.6	18936	25263.7		45228	33136	34505.9		28595	25777	25554		62136	53451	45509.2		25050.4	19765	29802.4		20280.8	20182	27992.7		29265	21392	25152		36080
28955	18661	25721		38205	31538.7	41084.4		28132	19435.7	35293		60782.4	43396.4	56173		c-MYC	61528.3	38370.3	61443.6		29840.8	22028	24413.4		51740.8	33384	35450.8		26295	25295	24913		59947	45060	45717.1		23017.6	23088	29620.8		21511.2	26970	30267		25581	19608	19689		35426
28087	20909	27859		37675	30584	38452.4		27877	19119.3	32663		63692.8	50785.2	50868							31233.6	19951	25958.9		46990.4	30435	35260.5		17139	25706	26822		62943	49960	45683		25451.2	20305	27244.8		21078.4	20327	31805.1		30345	25567	26444		36295
28790	20433	28018		39234	29897.9	46653.6		35030	19030.4	38150		61003.2	51764.8	49850			Norm Control				30772.8	18795	26796		46405.6	27425	35355.1		28627	29132	27734		61111	42605	47518.9		25689.6	22029	32272		20833.6	26799	31974.3		34883	30582	29403		37629
26088	19953	27401		42710	32804.3	36192		35333	20155.5	35982		67841.6	43261.9	56459		Control	1	1	1		28400	18078	23692.9		43309.6	34312	37952.2		24844	24958	28207		60561	41190	48856.5		24308.8	21243	25871.2		22352.8	19156	30487.5		26670	31176	20079		33359
29058	20181	27423		37113	32414.7	48633.6		31872	18027.2	37956		70128	42421.6	61821		VAV2Onc	1.51426	1.70569	1.5534		28430.4	20027	22775.5		43044	30057	42087.1		27737	28485	28830		62045	42372	43133.2		24510.4	22188	29338.4		23630.4	24689	32805.9		26765	29125	21506		32772
29136	20243	27589		43219	34521.3	47274		28862	18078.7	36325		61600	42880.5	62232		VAV2Onc+E200A	1.18964	0.926808	1.19747		28296	22551	22404.8		43606.4	35744	35071.3		27659	28567	28561		61048	43150	45368.4		26592.8	22215	30796.8		21831.2	27439	28978.2		24156	29309	30063		36885
28841	19503	27133		39522	29442.9	38131.2		30925	19822.4	36859		59523.2	45906.4	50281		c-MYC	2.35119	1.89328	2.10848		31416	22651	22711.7		50311.2	38347	35603.7		26376	25515	29848		60441	42423	48445.1		26557.6	19747	30649.6		22370.4	23264	33753.6		18907	22430	21790		33725
26231	18208	28671		40536	30926.4	44019.6		31952	19504.8	39614		54864	44771	46973							30275.2	15820	23955.8		43115.2	34766	39923.4		38991	27559	27816		62000	50025	47335.2		25683.2	14162	32773.6		21473.6	20762	25510.5		24422	17037	12400		32682
28744	18422	27222		39526	27803.4	36447.6		32483	18806.9	38148		59900.8	39238.8	55156							30806.4	16094	25307.7		52561.6	34752	38297.6		33393	26786	28583		59548	47497	45428.9		25767.2	24233	24696		23388	24051	23481		21384	15294	26261		32632
28779	18809	29584		38719	27769.5	40951.2		31833	20088.2	41110		67051.2	41804	55032							29548	18014	25080		49123.2	34334	35621.3		33058	24019	28776		60919	49000	49584.7		27674.4	17975	34000.8		20902.4	19058	30591		25538	29059	21805		32104
29510	18778	29206		43299	29853.1	38611.2		32982	19269.8	40538		69091.2	37794.6	50734							27475.2	17412	22641.3		45082.4	34907	35779.7		28012	29498	26132		60407	51617	44796.4		22590.4	19194	32220		21548	29457	30307.5		31038	21408	20915		34167
26575	19929	27980		42186	28658.9	33000		29820	19800	38895		56788.8	40450.8	63414							29849.6	20052	24480.5		40062.4	35672	35673		24424	25039	31345		60505	43958	43841.6		26752.8	20145	30882.4		23115.2	27068	31509		30791	31358	15630		35403
29764	18339	29554		40793	28372.1	38320.8		29940	19198.5	35040		56747.2	41333.6	62000							29219.2	18453	25848.9		50747.2	32359	35136.2		39482	31699	31062		60312.5	49664	47699.3		25601.6	18797	31448		25558.4	19349	27676.8		29395	26370	27159		39316
30591	21890	27481		41719	25874.6	47554.8		26437	18414.4	39993		55614.4	47327.5	72158							28386.4	20372	28244.7		52934.4	32093	33518.1		28192	25218	29081		61198.8	47389	45270.5		25337.6	14890	30759.2		23025.6	21424	32217.3		29933	21761	26738		33326
25821	22337	32160		41482	35725.3	43780.8		28562	16632	43558		61241.6	41038.4	69820							29671.2	20428	29253.4		45072	36290	32088.1		30108	28533	28136		62643.8	42935	45833.7		23543.2	22594	29216		22259.2	22082	33471		45067	19232	17552		32734
26085	22785	30075		38825	32451	44025.6		31841	20479.8	38753		61784	40923.2	62575							30765.6	19224	25732.3		46945.6	34040	37122.8		24385	27443	28304		62307.5	48085	48992.9		27552	25541	22216		22365.6	28551	29946.6		32581	16775	20082		35737
29050	20949	29973		37199	35701.1	49592.4		27079	17781.3	32805		64412.8	39625.1	68367							31303.2	22882	22830.5		46291.2	34469	34665.4		21250	29426	27247		60192.5	43758	45832.6		24732	14129	28848		23213.6	27371	27678.6		29796	23320	21050		38293
28277	19031	29511		41456	37477.3	49476		28762	20419.1	32814		65592	41149.7	70716							29590.4	21261	21847.1		45429.6	31899	41156.5		28391	26275	28695		61896.2	45721	47438.6		26852	15015	32309.6		24940.8	27409	28975.5		20476	13148	20836		36283
26194	20371	28826		38574	37399.9	44906.4		26757	19763.9	36013		63977.6	42606.5	67048							29392	19442	26373.6		46509.6	31938	29241.3		25077	26716	28136		60538.8	44365	43467.6		28010.4	14194	28912.8		22776	20454	31995		28894	30777	17940		34069
28023	19810	27533		37059	33711.8	42806.4		27415	21051.4	32582		57931.2	38902	62913							28364	20288	24139.5		49600	33033	30958.4		30845	27977	28564		60893.8	47815	40395.3		25340.8	16636	27928.8		23282.4	25333	30842.1		25763	21910	19214		33988
28263	18661	28222		38027	33117.7	50235.6		28500	20581.4	31349		64268.8	44075	65750							30828.8	21593	22814		51597.6	41331	31953.9		30458	29047	26535		61111.2	48152	40715.4		28459.2	17932	31071.2		21296	27327	32844.6		22406	24204	23881		34267
25452	20909	29571		44627	33357.3	50508		28240	20357.5	34539		65505.6	42519.4	70080							27508	22991	20900		46916	43375	37580.4		27988	25832	30035		62216.2	50768	43968.1		28101.6	21732	31958.4		24970.4	28059	27494.1		27253	26435	19724		32606
28197	20433	28960		39176	33846.1	47833.2		28400	19650.8	34951		66419.2	42621	64409							30008.8	23089	19978.2		46465.6	34945	31806.5		34335	27894	28479		60398.8	49203	41946.3		22615.2	18796	27560		22455.2	29803	27642.6		22000	24697	20266		31338
28548	19953	29917		43052	35218.3	47642.4		36450	20093.5	32132		57876.8	54646.5	67474							29280	17229	22262.9		48266.4	35148	32920.8		29164	27641	27615		61675	48311	44741.4		30092.8	23880	28300.8		22567.2	30767	26604.9		20100	21687	17998		33991
27152	20181	27290		39498	33959.9	42302.4		33082	19669.8	35524		54971.2	41506.9	68010							30072	18385	20179.5		45058.4	34196	33668.8		27675	29248	22793		59987.5	49130	45727		29783.2	25288	31771.2		26045.6	20397	27198		23451	25155	22262		31626
28547	20243	32933		37467	40468.5	39348		28101	20089.5	36739		60185.6	44700.3	62427							29489.6	18388	20942.9		53920.8	35990	35013		29942	32795	27971		65345	46748	41325.9		26953.6	24477	29048		22924	29041	29547		22718	25693	23632		31421
24139	19503	30937		37023	39862.2	49665		29441	18296.5	39113		58129.6	41042.2	65517							27532	17945	21309.2		50866.4	41593	31189.4		30616	28194	19982		54646.2	48025	45703.9		28602.4	19811	34159.2		22142.4	22189	29555.1		23559	26791	22793		33656
24764	18208	32099		45159	39721.9	46990		34606	17852.6	34919		66491.2	40519.5	63305							29493.6	20540	20926.4		47118.4	40946	34811.7		35120	29136	29059		53986.2	47158	45507		27568.8	17840	30539.2		24434.4	22771	35834.4		28563	19030	21952		33282
23920	18422	29289		41921	41804.3	42477.6		35155	18854.4	39076		67385.6	42823.4	69713							30789.6	19018	20185		47371.2	41728	33897.6		31307	26559	22850		54603.8	46286	44575.3		27032	20292	28942.4		22445.6	21907	35761		31763	18270	19117		30893
26611	18809	28632		39202	40627	47347.2		35029	19687.8	41086		66334.4	40640.5	66773							29076.8	26503	23630.2		53875.2	38261	32337.8		30565	29543	23785		55241.2	43797	43623.8		27053.6	22938	30723.2		23940.8	29735	31979		22093	16377	20521		30556
25904	18778	30486		37727	37796.8	45679		33337	19038.8	28167		69065.6	40911.6	65780							29517.6	21104	20583.2		54190.4	36436	33123.2		28286	27178	24785		56363.8	42127	43491.8		28842.4	19690	26643.2		22804	29252	27584.1		30654	25274	23410		41474
25125	19929	30105		38793	36015.7	52175		33622	20944	26587		60617.6	37580.7	67126							28854.4	21087	22095.7		49035.2	35867	33792		25722	27707	28349		56590	54013	42663.5		25685.6	23410	30982.4		23908.8	22492	29513.7		30013	31246	27976		31320
25971	18339	32465		41190	35356.2	50690.4		34705	19405.3	32860		68403.2	36895.3	61949							29662.4	28721	21103.5		46571.2	38199	31431.4		27751	28863	23803		54132.5	44160	40693.4		26600	20683	29235.2		23656	26316	30116.7		31213	24143	18843		40757
25463	21890	27906		37107	37956.5	44718		29494	20501.8	31868		69603.2	38345.4	61439							34981.6	25823	20887.9		47162.4	35722	34443.2		43272	25137	15650		64652.5	44252	39860.7		31127.2	23828	32910		24609.6	32400	31332.6		21969	21096	24695		38015
25789	22337	32762		41138	38699.4	46838.4		28598	19164.6	33287		60262.4	36106.4	62322							29996	25625	29135.7		49544.8	41909	29614.2		29747	27979	28890		56656.2	42659	46369.4		30436	20991	24806		23365.6	25234	29884.5		28271	20248	22397		37840
23252	22785	25403		40906	44505	48702		25942	17981.9	32890		58892.8	39387.9	64098							28725.6	25514	27018.2		47022.4	39201	35261.6		31330	30391	19724		56787.5	46231	51174.2		29627.2	23178	30080		22589.6	25353	28094.4		25072	28436	29259		30478
24088	21913	24818		39643	37834.3	49087.2		35659	19944.3	34049		65048	44927.8	67035							30582.4	23917	23479.5		44348.8	33341	31499.6		28412	23144	25952		56346.2	43376	46224.2		27522.4	21632	34259		22964.8	18859	28858.5		28945	25176	27867		30956
24662	23153	29239		39164	39930	46837.2		35806	20125.2	34207		61774.4	43868.8	65400							30056	22892	23531.2		47738.4	39968	32679.9		26991	27791	26790		54771.2	42540	48595.8		25343.2	22942	31863		21585.6	31561	27634.5		24191	18842	22039		31596
25385	20012	29755		36066	37449.5	44460		30531	17440.7	34279		68304	34322.4	61728							31392.8	24356	23680.8		48123.2	37340	40860.6		27572	27222	16821		55185	47664	45527.9		26366.4	26531	35833		24772.8	32531	26956.8		25542	28692	23525		31696
22269	22748	33100		38427	35601.8	40891.2		30615	20020	34840		58787.2	34912.9	58664							29129.6	23842	20758.1		53731.2	43702	41101.5		26442	30844	26862		54162.5	39993	45472.9		24671.2	20628	36723		26704	21000	29749.5		30182	26929	30159		33115
27042	23497	30589		35717	37328.5	49075.2		33312	20273	38619		63793.6	28418.5	63793							31020.8	28288	22750.2		43371.2	38237	32377.4		24705	26441	26105		53705	44159	43296		29301.6	24483	28632		26585.6	29470	32316.3		24058	21965	27935		36193
26316	20500	25310		39204	39988.1	45810		33151	19416.3	35071		59633.6	29181.3	65936							32126.4	23928	24112		45012	38317	34809.5		24844	28469	24234		54445	42887	41593.2		30743.2	18441	31893		26074.4	23854	29832.3		26573	21594	19878		31014
24913	23607	24566		39371	35961.2	46893.6		29765	19104.8	35160		51166.4	32641.9	73818							29690.4	27409	21637		45628.8	32747	31850.5		36758	30592	23777		55195	47022	41309.4		25419.2	19690	31532		27564.8	18343	27423.9		23101	22717	22110		31850
25262	23094	32237		36103	32206.6	49642.8		32650	18866.3	32670		65587.2	32809.4	58877							32385.6	23719	24438.7		46761.6	33328	35805		30279	24784	22086		57030	41458	51606.5		25326.4	22750	33663		24471.2	19661	28883.7		25962	20925	22163		31785
24179	18787	31735		34723	33035.4	38712		33915	19618.7	34370		69929.6	33025.3	59447							33028.8	23406	21476.4		46804.8	35712	36059.1		25133	21510	20701		55293.8	41942	48617.8		31363.2	18966	30364		25424	20735	31318.2		28348	20961	23375		32242
25673	18704	30518		37957	33750.5	45646.8		29742	20720.9	33138		60476.8	31214.1	50231							31454.4	26555	34543.3		45612.8	35183	34137.4		26634	26180	30969		55681.2	50736	46251.7		29856.8	23589	31338		24112	18035	31506.3		30604	21593	30337		32000
25937	20368	32858		39534	32310.6	51705.6		27014	19942.1	42149		68819.2	30745.6	57984							30846.4	25873	28806.8		51124	38872	34406.9		28364	27372	23333		54770	46279	46069.1		26256	29499	27481		24813.6	17718	28422		30386	28602	26320		32305
24400	22309	29067		43662	33731.2	45472.8		31429	20863.9	29125		68361.6	30565.6	56085							34547.2	26541	29184.1		48224	34509	33236.5		29835	19976	25912		57218.8	46831	54527		30729.6	16183	29388		25230.4	19220	35656.2		26800	23404	25666		32797
23358	22889	31041		35620	33444.4	45500.4		28760	20078.1	35190		56907.2	36830.5	58804							29101.6	25629	24596		52137.6	37149	35744.5		26559	25230	27583		53750	48408	49171.1		29085.6	17463	35328		27074.4	27826	31578.3		25917	16308	26618		30663
23308	22435	30591		41864	36266.1	45626.4		28720	18200.2	33814		59091.2	30167.7	54909							31701.6	25706	21413.7		46992.8	35056	35918.3		37824	25258	29575		54607.5	48790	51759.4		27432.8	18420	27309		27068	26731	34825.5		26749	32116	25181		29631
23554	21777	30646		42873	36285.5	45159.6		34615	23632	27136		60091.2	34465.6	57951							32808.8	28939	21388.4		45291.2	35405	37312		27045	18132	22510		54158.8	44306	46555.3		25841.6	22858	37944		25512	21978	33273.9		26751	28884	19858		30022
24012	19145	29163		35972	34095.4	46154.4		33377	19571.6	31924		57916.8	36282.6	57579							29062.4	26060	22814		42613.6	29606	35072.4		17761	24967	31702		53750	43791	45752.3		26171.2	19440	35944		25309.6	21643	28341		35920	28422	27736		28561
25131	17828	28483		40400	33298	47745.6		30000	20034.5	32760		61803.2	32258.6								33451.2	28235	20900		45325.6	29898	37353.8		40899	18446	21824		58125	49291	49032.5		29212	24304	34494		25544.8	25333	29315.7		32712	28023	27499		33055
26245	19913	30495		38472	34422.1	45360		35681	21688	31779		59588.8	33230.5								31923.2	22179	19978.2		43772	30751	38141.4		35198	20972	24831		56565	47483	48979.7		25905.6	26111	34836		25080	22241	32497.2		29113	22179	18031		30852
23752	20602			41794	34047	47077.2		32185	19874.8	27841		66339.2	30269.4								29924.8	25709	22262.9		46108	28318	38743.1		28826	25295	21760		58698.8	49137	48831.2		25612.8	25359	27111		27092	17897	31560.3		27162	20509	21227		30750
22467	17917			39357	32380.8	47656.8		34276	21016.6	29747		64249.6	37545.8								32611.2	26280	20179.5		47740.8	29090	35374.9		34812	24000	17837		60170	45049	52929.8		30034.4	20817	36705		25088	17636	32565.6		25095	29495	19247		41852
22360	19690			43275	30730.4	46983.6		29417	19668	35206		57808	32764.9								31957.6	24753	20942.9		50924	29416	36737.8		38821	24371	23626		57257.5	47374	48437.4		31000	19811	31964		26004	22048	32331.6		25133	29238	25262		31717
24614	20241			38411	34038.5	46813.2		27299	18151.8			54465.6	28466.9								28643.2	23216	21309.2		50408	30875	35365		35305	19460	29065		57083.8	49940	48756.4		25564	21473	27071		24594.4	29497	31389.3		24408	35083	21145		30746
22737	19557			37832	36657	48000		29417	18344			56212.8	33379.5								32037.6	24382	20926.4		45288.8	32404	33932.8		39068	26693	23064		57313.8	42923	49437.3		27404	20325	33248		25792.8	22441	27347.4		26143	22492	19254		31840
24070	17791			38140	35601.8			30633	21885.2			58361.6	36192.6								29624	23279	20185		51527	38653	35032.8		35370	23731	20560		60050	42820	50550.5		29344.8	21340	31765		26971.2	28884	29066.4		24155	19899	18876		32604
	18586			41200	34424.5			35213	21098.9			55928	31582.9								30711.2	26749	23630.2		49505.6	38317	32704.1		29763	25350	28472		58827.5	49276	55224.4		32940.8	19079	33954		30414.4	23780	34508.7		32592	27627	26633		32697
	20374			39553	35261.8			35633	21443.8			58721.6	28957.7								29740.8	27471	20583.2		47425.6	28159	32209.1		28710	26437	25487		57538.8	47197	44998.8		24132.8	26930	32255		28505.6	27010	29088.9		29011	31321	21526		30930
	22927			40748	34541.9			32857	18591.8			52636.8	31884								23704.8	22024	22095.7		48928	34135	36025		23677	26593	27340		57586.2	51405	49281.1		23576.8	26138	28984		31057.6	28472	26825.4		33797	33240	21347		38258
	20309			39020	40866.5				18938.5			55171.2	31638.1								25676.8	23370	21103.5		49387.2	34486	32679.9		20304	30916	27177			49092	49639.7		29707.2	26899	32157		26088	28213	32993.1		27299	26009	27449		34610
	21545			40519	40862.9				19232			60715.2	32200.5								23885.6	24880	20887.9		46320.8	30879	33160.6		24852	23001	27757			51750	49900.4		30639.2	23780	32451		26521.6	20912	31175.1		27833	25215	28523		32613
	18495				37316.4				19771			67460.8	40259.1								22788	26111	29135.7		48076	46243	33401.5		22833	23260	23990			50733	48858.7		29645.6	29249	34422		27356.8	32942	31992.3		30153	29006	28933		29657
	20323				39018.9				21107.7			55059.2	32694.2								23803.2	25512	27018.2		44088.8	39122	32377.4		24764	26382	25107			52731	45248.5		27716.8	25889	22194		23630.4	29275	31434.3		31403	23022	24843		40371
	21143				32207.8				17335.6			62049.6	34101.4								25162.4	21887	23479.5		47021.6	36577	39209.5		42100	31067	17797			52685	45042.8		28790.4	19032	27136		26292	25561	31752		37393	25281	17613		30272
	21974				32424.4				16946.6				38403								21434.4	17239	23531.2		44874.4	30741	31850.5		30903	27427	25585			53669	46070.2		26806.4	24676	25634		25654.4	25847	29216.7		33614	25849	21490		33893
	23618				32614.3				16815.9				39515								25990.4	22003	23680.8		48513	34889	35805			24792	28730			44861	48346.1		26715.2	25366	25770		24404.8	19867	27082.8		30684	18061	24281		39226
	20315								21117.4				43384.6								23512.8	24260	20758.1		45387.2	40104	36059.1			27784	30442			58630	48869.7		26714.4	22205	33345		27766.4	20102	30136.5		26539	33418	21795		39468
	19291								14507.2				31710.5								22746.4	17695	22750.2		48447.2	39560	34137.4			28138	25797			48878	44776.6		27881.6	21363	29065		27588	24838	26477.1		20013	29637	22119		30246
	22437								16840.6				33918.7								22951.2	24804	24112		47161.6	28632	34406.9			31012	28737			49651	42587.6		27238.4	22360	32513		28903.2	29732	27941.4		27139	26747	20763		38040
	20737								17879.4				43245.4								23350.4	26340	21637		43225.6	35838	33236.5			30529	23706			52167	45067		30032.8	25240	34111		27731.2	25816	29463.3		27021	23965	23313		30279
	17828								18791.5				36817.9								24264	23768	24438.7		51512	32841	35744.5			21247	23122			50585	44157.3		33504.8	22738	33167		25372	26309	30505.5		26205	24460	24132
	18785								19840.9				33915.1								25150.4	21417	21476.4		48439	37514	35918.3			27292	29987			44540	43982.4		32599.2	26877	25370		25721.6	23330	31510.8		25388	21344	23630
	19579								17974				38778.1								23300.8	23246	34543.3		47055.2	32583	37312			27362	24065			47174	42720.7		31646.4	25642	27018.2		24791.2	25109	30925.8		27489	25610	23127
	17843								14404.7				39863.5								22910.4	24247	28806.8		52681	27812	42695.4			29280	29683			52550	45636.8		23922.4	27095	32621.6		26200	29536	28034.1		30461	23965	21432
	18456								13593.4				34606								24207.2	23321	29184.1		50762	30227	37353.8			31205	31017			50122	47666.3		26520	26401	31234		24863.2	26556	26455.5			25224	17917
									13267.8				36533.5								24088.8	20504	24596			33906	38141.4			30320	29654			49818	46586.1			22697	32088.1		25636	29904	31711.5			19247	19031
									16316.5				40800								21422.4	24531	21413.7			31966	38743.1			21705	27914			53175	45523.5			18564				28698	26619.3			29558	20793
									15869.5				41896.2								24780	25466	21388.4			31858	35374.9			23783	30482			47661	44088			22180				29180	29742.3			24973	27270
									17098												22941.6	26440				36068	36737.8			22169	32895			45155	54390.6			23639				23977	30754.8			22431	19527
									17047.4												23418.4	22379				32073	35365			30999	30233			50617	45015.3			22931				19996	26415			23625	18641
									15352.9												24500.8	21843				33139	33932.8			27890	29122			50508	44491.7			22545				23746	29897.1			23077	21288
									18253.4												24983.2	20644				36687	35032.8			22484	22632			52883	42688.8			26550				23277	29496.6			21365	20751
									18136.4													28257				42011	32704.1			23759				46731	42698.7			22264				21398				26260	28503
									18053.6													19038				28316	32209.1			26757				52773	44918.5			20646				28763				22169	29076
									15412.8													22043				34880	36025			26769				52632	47187.8			17904				24759				28530	21635
									17171.9													20582				30647				28045				53056	44910.8			24118				24208				27392	21077
									16054.3													27581				29083				26640				46081	42656.9			25235				24418				24186	17669
									17477.7													23820				29232				28184				48179	46698.3			20066				22699				23946
									16403.2													22032				29277				29305				47605	43798.7			27012				23747				24672
									17139.8													22879				31155				26786				50780	42302.7			26791				24339				23514
									16867													21658				37229				26212				45455	43322.4			29697				26984				23538
									17454.8																	27242				26376				48241	43101.3			27016				28029				19946
																										30151				28634				48264				29962				21453				25738
																										34129				27406				48290				32298				21598				25056
																										30571				30346								26211								24027
																										29965				25834								25214								27930
																										38696				24782								23094								17132
																										38878				29721								27961								20418
																														26302								21932								26919
																														27292								25759								25476
																														26521								20938								25064
																														29622								24716								27283
																														26724								25067
																														26962								30000
																														27450								29442
																														28443								24121
																														28106								24943
																														32266								30168
																														31213								25977
																																						27007
																																						23616
																																						26770
																																						21500
																																						22700
[truncated: 23 more columns]

## Sheet: Fig. 3
Panel B																	Panel F
Control				VAV2Onc				RAC1F28L+RHOAF30L					Mean Fluorescence Intensity (MFI)				Vehicle								1A116								FRAX597								Y27632
16260	28748	25880		21976	35518.4	46356		23241.6	52034	35561.6		Control	13767	28947.8	26442.4		Control				VAV2Onc				Control				VAV2Onc				Control				VAV2Onc				Control				VAV2Onc
15395	29854	26920		22028	47025.6	47436		24090.8	55116	45172.8		VAV2Onc	22282	45464.8	47533.3		28489.5	24167.5	13016		32794.5	42840	18971		19944	21720	12859		29650.5	33560.1	12243		27648.5	22083	15861		31652	32138.4	16960		23141	24931.1	12835		22196	28205.1	14565
15452	32506	27731		26714	37822.4	46795		23342	56448	44418.4		RAC1F28L+RHOAF30L	22176.4	50383.5	41377.1		19194.5	22400	13188		30616.5	48864.9	19016		18835.5	22232.4	14064		27537	34038.9	12119		29580.5	21512.8	16089		32006.5	31034.5	17216		21918	22191.9	11927		22288	29272.6	15975		Control
15346	30271	28241		24405	42126.4	48121		22280	51247	45414.4							19593.5	22213.1	13852		36714.5	43761.9	18872		22970.5	21703.2	13500		24077	34610.1	12551		28907.5	23700	15486		31227.5	31419.5	18172		17382.5	22965.4	12391		30520.5	27617.1	16545		VAV2Onc
14778	31656	25078		24447	41704	46509		24510.6	59099	45522.4			Norm Control				19550	22151.5	12763		30737.5	45768.1	19121		23229	22837.9	12447		27744	34151.6	12510		29312.5	19953.7	15408		33076.5	32959.5	19286		23828.5	24477.7	14548		19500	28722.4	16428
15165	32436	26320		25987	40441.6	47800		22223.2	46750	39169.6		Control	1	1	1		21492.5	22869	12992		35832	45652.6	19324		21655	25094.4	12172		29899.5	32435.9	12958		26524.5	24840.4	15415		34137	31479.7	18465		19306.5	22720.4	13914		22275.5	33056.8	17047
13926	32427	26069		25987	39534.4	50120		21744	58056	42604		VAV2Onc	1.61852	1.57058	1.79761		26095.5	23118.2	13093		34765.5	44711.1	20667		19417.5	23410.2	13474		23652	33112.8	12949		27065.5	26680.5	15769		33737	30529.1	16410		19680	23575.8	14880		25244	27655.6	16774
13780	28698	27280		24312	43377.6	48480		22550.4	53377	44100.8		RAC1F28L+RHOAF30L	1.61084	1.74049	1.5648		21830	22225.7	13006		36408.5	44900.1	19278		18759.5	23172.2	13258		24842.5	33283.6	12953		27983	21521.2	16235		34165	30346.4	17411		19331	22180.9	10024		27399.5	33499.2	17330		Control
19506	29209	26664		21526	42862.4	45200		22908.2	59695	44314.4							21691.5	22830.5	13913		30486	44450	22500		22027	22969.9	12657		25130.5	32018	12103		28025.5	25458.5	16825		34272	30366	19288		23212.5	23300	12620		21152	28837.2	16341		VAV2Onc
16848	32774	26583		23856	45648	48492		21645.7	51987	46287.2							21196.5	22452.5	13671		31051	46920.3	20778		25155.5	27891.5	12133		24237	35831.6	12625		19432.5	23052.2	15034		32416.5	33798.1	16959		25809.5	28198.5	13441		18735.5	40520.9	16521
15403	25917	28918		29294	38932.8	49871		21046	42511	38916							23407.5	21626.5	13124		31321	48032.6	21654		24905.5	19660.4	12930		24337.5	34238.4	13685		19038	22461	16047		32280	30454.9	18582		23705	25631	14659		19733	34258.7	15835
15137	27544	26648		24792	40894.4	63763		22932.7	41418	41286.4							23522.5	23158.8	11592		34218.5	36484.7	21574		21586	26796.9	16221		23516.5	32716.6	12151		18557	26851.3	16613		32387	31915.1	18921		23356.5	23437.2	11344		20928.5	33516	16470
15987	29204	27261		24618	36764.8	56095		22502.2	41664	45055.2							21740	24876.6	12529		33070.5	46585.7	24000		21616.5	21909	13685		27618.5	32942	13650		21407.5	27743.8	16314		32007	32279.1	16779		21697.5	22478.9	10619		21538.5	26722.5	15952
14706	26841	26949		21136	36720	46830		22302	43130	44916							20733	24948.7	13034		31939.5	41388.2	20491		23966	21644.4	11989		24268	32153.8	12824		28576	20373.7	15679		34500	31028.9	17505		26260.5	25191.5	9000		21378	30021.6	17670
15400	27307	26200		21851	39475.2	46793		20903.8	51354	41752							19984.5	22087.8	12168		33532.5	39825.1	22757		22610	22767.3	11644		25777	33525.8	11682		28379.5	24269.2	16532		32169	31523.1	17500		23021.5	23557.3	10587		22060	32190.2	15477
14958	27141	27119		21443	37896	57044		21613.7	54057	40732							22325.5	21550.2	14096		30605	40004.3	17750		19574	20716.5	12798		25415	36673.7	13550		22927	23677.7	15438		25561.5	31381.7	18617		24839.5	26235	12682		25605	31786.3	16198
14977	28443	27558		20714	37516.8	52270		20835.7	54059	39336							24363	22250.9	13228		31882	46627	17214		22322	27282.5	13130		25138	32182.5	12096		23080	28163.8	15758		24234	30163	19243		24043	27291.8	12442		23455.5	29680.7	15352
14205	29006	26488		21403	34214.4	60505		22365.7	44911	40810.4							22936	22432.9	11885		37269	40742.1	17986		23755.5	26768	13024		24725.5	37568.3	13483		20400	23595.6	16900		26185	30256.1	18715		28271.5	23977.6	11000		31321	30842	16481
12670	30279	27018		24909	47240	61021		24740.3	49257	39832.8							18757	22117.9	12192		35661	45614.8	18227		23966	26478.9	14150		22904	29987.3	12451		23908	18346.5	14943		25157.5	31730.3	17441		22244	25591.8	10877		20947	27149.5	17067
12613	27906	27197		20766	42910.4	59761		22783	45283	39286.4							23117.5	23629.9	12004		32310.5	46439.4	17852		19319	26747.7	12973		23680.5	28004.9	11422		22833.5	26660.9	16855		27587	30318.4	17329		19091.5	21498.2	12560		20700.5	34991.6	17672
12533	27200	25289		21248	47208	48031		24009.5	46826	41360.8							19484	22985.9	12380		30520.5	40512.5	19000		24545	19186.5	11691		24166.5	33294.8	12577		25050.5	19691.9	16409		24594	29665.3	18083		23387	25117.2	12146		20868	32385.5	14471
11882	33744	26253		20860	49556.8	47475		22704.1	48312	44637.6							21796.5	23125.9	13667		36275.5	45098.2	18407		21611.5	25877.6	12043		24554	30097.2	12910		26150.5	20788.8	14458		29024	31408.3	17113		22610	20435.8	13214		23418.5	30327.5	14825
12909	30720	26249		22401	49454.4	41436		21921.8	50990	43119.2							23824	21916.3	13796		36666.5	43416.8	17389		22215	26799.5	14941		25210	28126.7	13237		27303.5	21419.4	13714		24594	32564	17730		22119.5	22046.3	13097		23836.5	32018.7	17582
14968	31799	28763		23029	44577.6	41210		21267.4	41333	47640							21330	22968.4	12463		31811.5	42765.8	17250		24816.5	21815.9	14479		24973.5	31234.7	12996		27674.5	20998.8	15044		25100.5	27080.9	17738		22522	23258.7	12673		20521.5	28219.8	16635
14022	27537	28308		21051	43792	44582		20827.8	48296	45680.8							19792.5	23582.3	12619		31581.5	45829	19308		23019.5	19559.6	12453		23393.5	32291.7	13142		20837.5	24305.7	13059		29371.5	28544.6	17862		23058	23204.8	11829		20363	30375.1	14985
13437	27299	26686		20374	44108.8	43461		23212.1	46473	43956.8							19387	24325	13167		29035	39475.1	20408		19850	26647.6	11641		23927	31012.1	12479		19659.5	25099.1	14462		31719	30093.7	17016		24196.5	24380.8	13605		21642	29018.5	18244
13116	28466	26000		22965	44755.2	45274		26365.7	41375	49148							22064.5	23545.2	11577		32382.5	42266.7	19811		22282.5	26320	14188		23386.5	31602.9	12066		25725.5	26701.5	13417		33070.5	29242.5	16547		24941.5	21974.2	14132		20321.5	28563.5	17160
13168	26972	26397		21544	46569.6	38872		26187.1	43057	52668.8							22056	23082.5	12949		31814.5	41514.2	20690		19726	26683.3	12987		28228.5	31784.2	12665		23144.5	19094.8	14143		31939.5	31242.4	17267		25026.5	20748.7	13160		21624	30392.6	18458
13329	29271	26397		21820	44905.6	39980		23526.4	48122	42691.2							20061.5	24007.2	13409		37253	42956.2	19939		21665	24663.8	13025		25962	30111.9	12674		22541.5	19414.7	13555		25715.5	29325.8	17839		23800	23069.2	14762		26862	29215.9	16053
12512	28247	24529		19696	53512	44121		22014.7	40639	43944							20613	21821.1	12741		38438	45460.1	21901		21370	23986.4	12685		25785	31030.3	12378		22942.5	18268.8	14800		23044.5	31297.7	16632		24438.5	21448.4	10807		30520.5	28121.8	17498
13120	27402	27430		21208	52710.4	47197		23910.5	52375	40820							20619.5	25160.8	13487		37805	40503.4	19267		24584.5	23324.1	13605		26500	31344.6	12323		26184	23054.3	15119		26963	29296.4	16158		20746	20435.3	11367		22515.5	40282.2	15197
12863	29237	26774		21575	52524.8	41142		23129.3	59519	45936							19283	23533.3	11031		37147.5	42840	21522		24835.5	20135.8	12407		28538.5	31261.3	11473		19655.5	22178.5	14286		28328.5	31724	17014		22588.5	26460	11085		18944.5	28672.7	15649
12559	29753	26400		22561	55278.4	44201		23208.1	58836	43303.2							21519.5	22570.1	14410		38373.5	43361.5	19571		22948.5	22226.6	13038		25740.5	31891.3	14093		24962	20566.9	14655		24812.5	29151.5	17887		19705.5	24358.3	12543		22447	28201.6	19422
11883	28716	27029		21381	53721.6	40778		24978.2	55874	43981.6							19387.5	25132.8	12386		36097.5	42261.8	19389		23929	21559.5	12645		25006.5	35724.5	14904		23459	30676.1	15288		25771	30719.5	16700		19300	27195.9	12814		21316	27442.8	15153
12595	27415	26234		21854	49979.2	43197		24861.6	52911	43420							20625	22246.7	13692		35654	46488.4	19603		21894.5	29105.3	13836		24165	31615.5	13100		28128	27775.3	14564		25757.5	31667.3	16791		22333.5	28000	12243		20444.5	28155.4	16950
12216	28538	27184		22824	47624	42274		24061.7	53243	39596.8							22347.5	22312.5	12564		36563	43076.6	19931		23311.5	26607	14492		26594	34164.2	14300		19009	27463.1	15475		27881.5	28858.9	18004		20086	26247.9	12083		17979	35273	14000
12354	27883	23078		27185	46752	40339		23044	50800	41743.2							21887.5	23498.3	13574		36108	46913.3	19629		25156.5	20799.8	13962		25040.5	36442	12057		22785.5	26100.2	16153		29585.5	31035.2	16771		19022.5	22395.1	11724		18653.5	28491.4	14806
11535	26080	24121		27052	50190.4	42933		23622.1	56251	40364.8							23314	21513.1	12531		37104	43919.4	20179		25721	21773.2	14641		25222.5	32034.8	11651		26199	23173.9	14373		28214	31717	18346		23639	22408.4	12323		21201	27800.5	15485
12640	29000	25900		26401	51172.8	40736		21713.8	48603	45000							24623	21220.5	12819		37932.5	40831.7	20074		19064.5	19205.4	12866		23779	31909.5	12966		26966.5	21117.2	15034		25823.5	30419.2	17239		20721	26425	12344		20750	32080.3	17569
12177	26897	24291		23083	58849.6	44152		22805.3	56345	45545.6							23516.5	21786.1	12714		38466.5	41451.9	20550		21346	20458.2	13517		25000	32094.3	13515		27813	19092.7	13686		27831	31754.8	16397		21660	24688	10945		23944.5	39093.6	14986
12410	30382	23377		24894	50028.8	45315		23395	58195	38891.2							24607	22904.7	12721		37531.5	44272.2	19922		20762	26489.4	12899		24203	35382.2	13604		26129.5	22107.8	11851		27667.5	30793	16015		22790	24070	13389		22655	31531.5	15187
12388	27611	26758		24088	52800	43179		22677.5	57722	37343.2							23336.5	22652.7	12809		36890.5	43638.7	21594		26051.5	18205.8	12784		23523	35548.8	12416		23734	20197.1	14130		26272.5	30824.5	15054		23318	23608.7	13996		23494	27276.9	17462
15323	27000	26791		24607	49520	39044		24056.6	49603	37687.2							25609	21653.1	13189		34299	43010.8	24125		26348	24944.4	13933		25772	30424.8	12184		22419	23481.3	10778		25551.5	30847.6	16188		20266.5	22312.6	13681		22335	28784	17186
14820	28368	27573		25625	47076.8	46589		22782.2	47224	37668.8							25764.5	22222.2	11862		36947.5	49676.2	20504		25551.5	23789.7	13663		25013.5	32620	12333		19821	26366.9	12025		27551.5	28459.9	15141		22202.5	21314.4	14483		22620.5	28961.8	16846
13289		28344		22852	49360	46240		22205.9	49855	41876.8							21873.5	22989.4	12695		35266.5	43633.1	21265		25303.5	21505.1	12969		26651.5	34711.6	13169		21811.5	20310.1	11845		28879	28666.4	15320		20692.5	21476.8	12975		20859.5	30904.3	16156
12986		26098		24323	52876.8	46068		20825.6	47980	43024.8							21618.5	23951.9	12088		36775	40555.9	20097		23564	19794.8	12083		26351.5	34205.5	12491		24691	24271.6	11573		28056	28807.1	14621		20433	27374.1	13888		22831.5	27616.4	16248
16051		26637		25598	47552	41912		20038.3	45084	45064.8							26654	21711.9	12129		35588	41050.1	21540		23231.5	20261	12011		23822	32839.8	12291		24856	23385.4	11787		30183.5	32820.2	15516		20253	29364.8	15895		22418.5	34837.6	21679
14948		27262		24146	42587.2	47769		22956.8	54030	46222.4							26424	24297.7	11569		34815	43500.1	20273		24489.5	21842.6	12871		23812.5	34602.4	13254		25432.5	20229.6	13881		27133.5	29997.1	15329		24026	24520.8	12996		22739.5	36453.9	17893
11071		25231		26076	43683.2	43527		20986.9	48516	42083.2							30157	23330.3	12418		35618.5	43204	21060		22914	22737.9	13828		24941	29813	12890		28922	20908	11647		30424	29421	15278		23969	26833.1	13808		24287.5	27541.5	17436
13471		26033		26389	44628.8	48044		21048.1	49020	45679.2							25559	23250.5	11773		36735.5	48935.6	19931		22022.5	24071.1	13235		24458	31602.9	12386		24487.5	25274.8	12145		29069.5	29073.1	15372		24948.5	27828.5	13862		23052.5	28576.8	21764
12824		26571		25667	42724.8	48457		20621.9	52817	43312							25714.5	26288.5	11559		40134.5	47299.7	21000		24959.5	23871.6	12907		25008.5	30282.7	12034		28531.5	28375.9	11892		26965.5	29400	16753		25617	22486.9	12285		24414	28111.3	18460
11202		29446		18641		45550		22169.2	50635	45365.6							26456.5	22165.5	12496		36765.5	48158.6	19091		26964	20431.6	13751		27311	36883.7	12485		27723.5	21851.2	12179		30275.5	28378.7	16397		23062.5	23036.4	13281		25115	26818.4	17736
11774		30970		21237		38899		21494.9	48009	47822.4							21524.5	23947.7	12494		38716	46568.2	20894		22881	21250.3	13186		29362	31010.7	13488		18643.5	25996.1	11000		27627		16214		20220	21403.6	11620		23954	25752.3	17365
12938		28376		20556		41557		22236.3		45958.4							24122	24990	12305		41235	47550.3	17214		20186	20885.2	12241		24072.5	31696.7	13692		20462.5	22751.7	11244		28770		15300		20959.5	20686.1	14613		21738.5	28105	16629
11871		27325		18208		38645		25007.8		46222.4							22326	22840.3	12382		33239.5	38570.7	17381		20693	21663.9	12135		23470	32326.7	12228		25821.5	22853	11280		31612.5		14753		22009.5	20184.7	13018		26670.5	33392.1	17921
11716		25788		20553		42861		24237.4		42904.8							23427.5	22891.4	12742		35489.5	38642.8	23054		23719.5	23750.1				36988.7	12000		24809	18096.6	12320		29705.5		14174		22055	26677.7	13111		23352.5	27300	19164
13332		26818		20063		40054		24148.8		43991.2							22623	23527	12589		34590.5	40129.6	18401		18633.5	22196				31052.7	12457		24168.5	20882.8	11465		29972		15613		24817.5	28272.2	15850		22640.5	26116.3	18864
11510		23165		18479		41322		23310.4		38289.6								24572.8	13253			48434.4	19686		19518	22554.5				34535.9	11844		21078	26588.1	10805		28969		17281		24375.5	28188.3	13612		23287.5	26087.6	18771
12304		25839		21497		40769		19413.4		33969.6								22566.6	12139			49365.4	18338		19877.5	19355.2				32214	11294		27892	21812.7	11143		27868		16393		23950.5	24908.6	15049		21372.5	27486.2	18421
13128		26093		23576		60197		20521.4		33058.4								24419.5	12800			43253	20611		19651.5	25452				31539.2	13024		30672.5	27150.9	11469		27189.5		17453		24200	27003.9	13841		22071.5	30980.6	16616
12610		24355		18302		52449		23781.6		41755.2								25148.9	11903			44188.9	18718		26194.5	22999				29347.5	11813		27881	20839.9	11721		29043		16299		18180.5	22590.3	14840		30520.5	26320	16890
13473		24445		18317		47383		21394.8		31668								24170.3	11872				16160		23264	21456.2					11396		22586.5	24010.5	11274		27035		18240		27237.5	21839	13253		22453.5	29380.4
12678		25094		19677		51036		21739.3		41747.2								23254	12351				17244		20401.5	22679.8					12016		21319	26545.2	12067		25938		16121		24982.5	25808	13025		22440	29204
13145		25616		24759		61036		19687.3		36585.6									12546				19565		21148						11557		21337	22296			29487		17298		22507.5	28196	12990		21935	27158.6
12542		25558		24681		49019		22671.7		35293.6									14353				19318		20449						12061		28208.5	23258			28730		16778		19796.5	25348	14651		20982	26932.5
12870		23813		21138		55737		24783.8		36308									13322				18125		26072.5						11631		28962	28310			28235		16151		22348.5	22201	10161		22254
13843		24324		29451		51027		24136.2		36861.6									12256				21833		19454.5						11486		24149.5				27338		18314		20645.5	22153	13005
13393		28878		22787		55574		22546.8		34329.6									12077				21183		19801						11473		22963.5				26116		18015		25239.5		12156
14582		25186		18969		50790		20682		35722.4									13128				19788		25639						12016		21782				27172		17263		20797.5		12319
14167		26394		21816		57082		20764.1		38195.2									13952				18474		21550						12553		22098				27050		17285		24125.5
14812		27821		24369		45930		22445.6		37200													17857		22467						12015		26905						18885		23371.5
14736				18832		47521		20922.8		34882.4															21922.5						11833		25429.5						18037		19586
15052				23043		58320		22340.2		36740																					11970		18963						18808
13810				22537		54622		20288.5		39088																					11537		23779						17640
15234				20108		47684		24346.1		38135.2																					11554		27177.5
12865				22259		52741		20492.3		38568																					11194		20678.5
13661				17647		48400		23117.8		38863.2																					11455		19985
14642				16714		45575		19640.2		35012.8																							25993
15233				18523		46160		20328.1		45544																							20459.5
15088				18060		47726		23060.2		33911.2																							19514
14761				19031		47735		23702.8		39649.6																							26853.5
14211				19585				23980.3																									26130.5
15699				18038				25192.8																									19398.5
14203				19126				22912.9																									26865.5
15195				16852				27254.5																									25207.5
				17600				22191.1																									24626
								25417.8																									21863.5
								21644.3																									22553
								18116.3
								17590
								23782.3
								21235.7
								27475.9
								23916.2
								24350.4
								22357.4
								21974.4
								21929.4
								20846.9
								23198.8
								23854.3
								22037
								20940.8
								22685
								22787.3
								21250.4
								21602.2
								22223.5
								18174.2
								20908.1
								21493.4
								17424
								18055.8
								19135.4
								18222.5
								19229
								17675.6
								19463.4
								21777.8
								21519
								19491.5
								20356.9
								17084.5
[truncated: 49 more columns]

## Sheet: Fig. 4
Panel B
Vehicle						1A116						FRAX597						Y27632							Vehicle									10058-F4									Verteporfin
Control			VAV2Onc			Control			VAV2Onc			Control			VAV2Onc			Control			VAV2Onc				Control			VAV2Onc			RAC1F28L+RHOAF30L			Control			VAV2Onc			RAC1F28L+RHOAF30L			Control			VAV2Onc			RAC1F28L+RHOAF30L
Basal	Suprabasal		Basal	Suprabasal		Basal	Suprabasal		Basal	Suprabasal		Basal	Suprabasal		Basal	Suprabasal		Basal	Suprabasal		Basal	Suprabasal			Basal	Suprabasal		Basal	Suprabasal		Basal	Suprabasal		Basal	Suprabasal		Basal	Suprabasal		Basal	Suprabasal		Basal	Suprabasal		Basal	Suprabasal		Basal
182.643	112.927		196.378	146.617		204.838	102.441		215.194	129.401		199.557	101.463		208.079	133.128		185.141	111.276		195.295	103.138			219.122	110.063		190.316	196.674		174.817	175.69		208.792	129.326		200.526	131.949		197.296	107.677		212.824	113.676		184.975	17.884		191.347
211.297	128.284		210.306	163.913		197.928	103.023		195.806	87.467		212.892	85.925		175.873	127.727		196.331	112.029		178.493	124.99			160.816	98.566		169.854	205.013		184.399	177.937		209.592	130.193		202.873	101.491		192.897	113.856		188.202	118.221		205.512	19.154		203.265
192.308	118.387		198.383	198.501		214.14	110.552		191.72	103.162		201.255	109.653		180.7	121.881		202.999	105.857		182.085	119.46			172.069	88.396		195.518	186.256		210.802	177.119		182.104	121.164		184.496	94.424		201.885	96.281		201.519	108.112		186.741	18.238		182.765
213.095	119.95		185.755	224.292		203.718	119.043		208.045	134.077		193.084	125.759		179.437	110.093		194.654	106.359		201.849	123.048			201.644	133.056		177.793	173.839		190.31	208.288		183.358	118.953		176.757	110.825		181.891	79.726		179.365	98.336		210.221	21.651		202.029
197.585	149.314		184.569	196.868		192.306	127.72		198.287	131.336		204.616	118.685		195.2	115.702		151.072	102.387		190.856	131.654			190.609	135.378		186.169	172.002		190.449	194.879		170.931	103.725		204.336	103.603		181.384	127.052		199.549	117.924		215.41	23.394		190.844
168.184	122.257		188.113	187.591		183.567	110.575		191.274	127.81		210.546	136.657		190.071	120.878		199.995	122.168		203.637	102.813			209.938	119.667		178.529	193.101		200.311	189.886		196.874	124.913		178.785	113.565		185.769	100.563		211.952	125.301		170.041	15.152		208.525
204.564	148.039		200.352	161		207.442	135.507		185.008	111.58		180.975	120.766		201.067	111.464		160.637	117.33		212.5	108.17			198.204	102.457		208.556	184.408		166.602	209.736		185.801	97.183		194.707	116.285		207.958	123.525		189.619	110.037		177.224	16.235		171.692
194.445	163.194		183.339	158.549		189.251	106.516		201.718	109.57		190.945	108.297		185.918	123.148		196.596	116.341		182.689	124.589			209.967	122.695		187.013	197.236		216.292	185.073		193.918	111.935		198.95	94.83		198.509	122.504		192.037	132.075		187.585	19.731		183.66
204.82	133.726		209.703	156.42		184.406	104.968		197.322	118.571		218.763	126.438		191.922	104.331		188.176	107.194		191.844	94.388			184.706	92.368		188.41	190.843		188.916	187.343		208.857	131.104		205.283	119.74		188.881	104.282		181.979	116.058		199.726	11.556		189.48
194.622	113.976		194.956	177.21		176.339	109.714		179.653	112.579		204.466	105.264		182.838	94.899		204.279	120.927		184.936	112.261			222.566	96.655		207.998	190.278		218.541	183.435		183.492	127.537		181.987	113.939		182.878	110.11		195.247	94.018		197.302	8.791		210.671
180.671	133.478		180.082	217.433		203.491	135.457		188.791	129.601		177.192	83.786		209.133	98.314		215.865	122.826		191.188	122.564			193.532	134.108		166.44	202.08		206.48	199.224		191.126	127.537		201.99	117.773		196.528	107.282		183.155	95.941		174.295	7.599		193.495
202.109	133.266		208.939	186.253		180.212	112.92		184.817	127.972		217.593	85.202		223.659	97.647		200.54	128.273		187.877	137.359			170.146	113.219		204.491	177.372		190.756	200.414		186.863	97.206		188.92	118.55		197.317	115.464		194.764	110.474		179.812	7.286		202.103
186.174	137.025		198.996	176.575		190.482	108.769		195.775	98.517		177.304	110.422		210.952	110.844		182.962	124.809		204.581	118.776			174.755	130.825		185.39	176.97		176.559	178.054		191.709	103.3		208.756	126.204		210.276	125.539		184.813	101.583		180.97	16.35		187.485
220	138.426		178.341	169.456		204.872	126.837		218.147	99.065		207.426	87.248		223.731	108.997		205.642	118.273		199.67	112.49			175.893	105.689		201.688	209.117		171.455	197.974		176.253	137.5		199.523	118.015		187.396	98.776		200.319	106.616		188.702	20.969		207.142
211.398	123.816		176.559	204.383		182.85	108.086		193.148	125.153		171.682	120.97		203.701	104.78		217.125	108.725		201.267	106.763			195.091	101.299		213.754	202.39		195.027	198.089		217.15	102.793		214.062	106.822		223.557	103.604		187.956	105.521		195.358	17.116		198.265
210.994	138.645		208.442	189.175		171.136	123.709		192.895	113.575		208.361	82.447		195.07	128.222		178.361	113.794		171.47	123.463			193.193	137.061		192.13	177.47		191.998	202.384		206.116	99.743		176.312	105.462		203.613	116.183		204.243	104.546		192.389	19.17		180.624
201.644	110.262		213.386	182.323		223.952	136.958		187.501	102.524		191.41	110.496		195.104	116.081		200.671	109.132		192.354	98.042			180.544	126.393		183.879	188.565		202.572	181.476		196.731	108.465		184.793	89.377		186.74	121.646		193.588	122.175		182.75	16.21		200.833
189.438	106.412		195.409	158.543		203.172	126.483		213.714	120.731		173.19	126.544		181.403	120.99		187.309	108.792		203.896	105.968			165.935	143.29		188.951	195.485		192.161	196.3		186.661	134.308		181.884	106.723		195.384	108.116		181.188	73.979		189.159	20.368		188.316
[truncated: 1 more columns]

## Sheet: Fig. 5
Panel B																																Panel C
Vehicle																CX5461																Vehicle												CX5461
Control				VAV2Onc				VAV2Onc+E200A				c-MYC				Control				VAV2Onc				VAV2Onc+E200A				c-MYC				Control			VAV2Onc			VAV2Onc+E200A			c-MYC			Control			VAV2Onc
Total Thickness	S. corneum	True thickness		Total Thickness	S. corneum	True thickness		Total Thickness	S. corneum	True thickness		Total Thickness	S. corneum	True thickness		Total Thickness	S. corneum	True thickness		Total Thickness	S. corneum	True thickness		Total Thickness	S. corneum	True thickness		Total Thickness	S. corneum	True thickness		Basal	Suprabasal		Basal	Suprabasal		Basal	Suprabasal		Basal	Suprabasal		Basal	Suprabasal		Basal	Suprabasal
287	120	167		643	162	481		202	99	103		667	131	536		284	148	136		318	124	194		258	86	172		596	244	352		170.183	106.204		196.334	208.433		185.053	116.692		180.582	189.227		209.728	116.395		181.367	134.726
265	114	151		610	119	491		228	103	125		761	222	539		254	132	122		288	114	174		244	70	174		500	216	284		211.57	103.505		192.27	183.508		174.391	109.628		169.429	172.154		190.137	107.477		204.3	125.07
271	124	147		654	134	520		228	112	116		627	203	424		342	164	178		282	128	154		224	46	178		470	168	302		183.961	124.947		168.975	188.67		180.706	98.423		217.356	164.949		202.626	127.343		189.41	128.486
240	90	150		631	154	477		239	112	127		742	220	522		368	180	188		228	106	122		268	90	178		422	154	268		201.664	100.821		201.779	149.82		213.752	116.076		176.022	166.498		178.806	130.542		158.645	140.14
277	96	181		680	150	530		231	96	135		677	191	486		270	140	130		282	160	122		294	142	152		528	236	292		173.263	106.976		201.994	169.407		188.172	115.063		176.209	192.793		176.369	125.543		219.286	126.08
305	90	215		619	158	461		271	109	162		731	223	508		304	166	138		290	158	132		288	114	174		600	248	352		192.231	76.871		181.741	182.066		191.696	118.933		198.664	158.488		197.824	113.561		183.414	118.183
311	111	200		592	134	458		276	128	148		649	160	489		306	160	146		314	122	192		250	114	136		444	180	264		183.493	156.627		191.762	193.656		189.653	103.905		216.228	166.2		165.657	104.782		181.178	108.374
278	78	200		683	213	470		254	122	132		634	117	517		334	182	152		282	110	172		244	112	132		562	244	318		208.167	124.815		176.95	205.321		188.342	113.426		214.845	228.061		187.588	80.598		209.303	106.471
345	141	204		621	225	396		204	104	100		523	103	420		314	148	166		284	116	168		234	112	122		576	272	304		174.863	109.379		179.471	194.077		175.781	135.311		189.032	188.734		173.88	101.629		211.495	101.902
209	100	109		624	125	499		329	124	205		592	199	393		340	190	150		346	208	138		208	48	160		500	222	278		172.994	159.308		185.491	207.173		199.69	132.485		189.388	203.046		205.31	100.062		184.953	110.523
253	129	124		527	142	385		251	86	165		615	141	474		322	150	172		308	142	166		210	56	154		446	184	262		178.892	143.704		208.6	174.143		178.967	99.369		193.68	192.667		190.382	107.953		178.705	117.447
278	136	142		599	122	477		273	93	180		654	112	542		306	130	176		294	142	152		180	44	136		514	204	310		191.513	86.215		185.492	175.113		181.366	129.691		164.922	201.46		205.492	108.615		168.785	126.083
328	192	136		557	109	448		282	105	177		498	126	372		310	154	156		336	136	200		232	46	186		648	284	364		198.474	70.486		189.687	218.442		173.542	129.495		174.306	198.349		191.32	109.894		180.467	127.333
361	217	144		576	132	444		235	105	130		469	118	351		282	136	146		350	162	188		240	90	150		564	192	372		193.637	138.356		204.377	194.379		183.915	113.863		172.828	195.756		196.189	108.295		196.354	119.092
407	231	176		651	105	546		293	136	157		548	140	408		294	144	150		298	152	146		258	100	158		660	272	388		167.415	90.55		207.476	175.166		168.604	115.327		207.971	187.874		188.628	125.991		195.797	124.246
382	200	182		646	123	523		330	168	162		549	123	426		338	192	146		258	120	138		170	50	120		472	212	260		201.394	93.406		178.86	161.609		218.38	118.547		202.505	177.824		206.252	123.109		175.702	120.471
271	97	174		582	119	463		356	184	172		574	100	474		268	142	126		242	126	116		172	58	114		426	122	304		201.85	102.846		175.857	209.25		201.935	108.68		195.942	205.934		176.432	116.762		196.397	104.036
248	94	154		621	111	510		292	144	148		592	99	493		280	138	142		256	132	124		226	98	128		432	160	272		181.54	122.35		194.978	175.61		199.89	107.957		226.283	184.912		199.731	78.147		225.981	120.314
[truncated: 4 more columns]

## Sheet: Fig. 6
Panel B																		Panel D
VdH01						VdH15						SCC25						Vehicle			1A116			10058-F4			Verteporfin
pLKO			shVAV2			pLKO			shVAV2			pLKO			shVAV2			Basal	Suprabasal		Basal	Suprabasal		Basal	Suprabasal		Basal	Suprabasal
Basal	Suprabasal		Basal	Suprabasal		Basal	Suprabasal		Basal	Suprabasal		Basal	Suprabasal		Basal	Suprabasal		206.23	208.428		192.959	11.89		152.558	20.977		108.904	62.813
209.672	184.369		123.594	86.558		201.949	200.13		193.967	19.192		215.933	187.059		204.813	189.765		218.603	192.735		187.427	15.277		158.659	16.86		75.997	12.814
198.252	196.429		134.892	104.242		194.068	208.732		191.699	15.807		196.043	184.191		197.788	179.531		151.436	181.601		208.894	16.949		200.18	17.902		116.16	57.904
188.502	165.967		93.196	97.215		194.877	180.19		184.644	12.132		211.122	185.592		198.659	168.018		183.98	186.577		186.271	17.336		195.354	10.118		87.107	124.814
190.978	185.725		91.166	114.821		209.035	205.477		180.776	12.674		179.11	182.769		206.731	205.543		186.379	193.698		191.14	14.763		170.299	18.305		139.053	120.99
206.772	216.324		101.965	98.299		172.313	181.587		176.157	18.769		186.086	186.477		198.298	187.531		187.389	185.74		179.723	15.946		186.876	15.972		84.924	93.693
190.575	193.152		110.742	107.747		206.227	179.481		206.685	18.265		197.597	198.189		195.045	189.214		167.261	169.565		186.013	14.232		193.736	8.161		89.072	14.197
204.406	180.894		122.42	91.557		180.78	159.811		208.368	17.661		207.062	191.877		187.635	184.472		205.357	190.272		180.014	10.57		172.199	18.165		114.553	113.615
188.156	186.168		113.71	80.641		179.774	195.963		181.492	17.736		187.705	185.017		198.878	182.538		217.833	186.147		197.794	14.889		204.555	19.026		112.956	128.114
212.441	195.943		104.884	119.079		192.298	177.832		179.046	17.019		194.248	183.082		221.627	198.721		187.991	177.249		202.703	9.736		209.956	14.397		87.96	36.621
182.784	168.241		83.582	111.981		204.453	188.685		172.574	19.808		208.408	155.539		194.424	200.728		199.122	187.178		188.662	10.261		204.72	15.314		120.191	85.711
216.38	179.199		84.606	95.018		180.724	170.243		196.9	17.521		191.166	174.746		197.493	207.251		212.017	192.806		189.167	14.758		181.512	16.067		68.904	112.956
200.15	182.033		110.803	103.84		206.058	185.448		204.433	21.835		199.149	175.385		211.496	164.023		211.863	180.384		195.499	19.592		194.369	18.311		38.428	87.96
192.083	200.741		122.271	82.226		208.747	199.975		182.731	20.433		217.02	184.816		195.143	217.599		187.234	173.082		184.51	14.932		186.28	14.714		25.04	120.191
188.818	193.192		93.023	132.245		204.708	192.772		193.748	18.678		207.94	210.456		190.811	185.197		185.744	212.63		191.712	14.705		202.291	18.674		45.711	35.997
192.087	205.36		80.449	109.791		202.122	188.64		198.664	15.144		209.141	205.998		203.576	207.272		177.032	194.849		169.591	15.817		201.399	20.617		114.553	76.16
194.314	196.065		109.188	126.108		200.599	174.09		178.127	19.769		226.474	203.327		195.501	194.571		208.998	180.189		169.437	18.536		209.319	17.494		103.197	47.107
216.136	168.664		136.668	94.89		192.925	205.713		192.999	19.167		189.424	188.763		184.268	184.81		187.772	208.589		200.634	20.418		171.004	14.598		116.442	129.457
219.802	186.479		98.124	127.704		211.359	189.02		182.732	19.154		193.609	198.819		177.295	167.061

## Sheet: Fig. 7
Panel B									Panel C
VdH01			VdH15			SCC-25			VdH01			VdH15			SCC-25
Vehicle	CX-5461		Vehicle	CX-5461		Vehicle	CX-5461		Vehicle	CX-5461		Vehicle	CX-5461		Vehicle	CX-5461
730	375		542	298		684	703		198.42	84.139		171.48	128.092		209.604	200.068
706	376		502	335		680	704		172.215	90.669		176.477	150.827		195.435	199.946
702	387		698	356		712	652		185.824	90.137		189.282	143.608		189.449	198.192
690	453		682	277		670	612		183.123	69.403		204.194	104.823		187.162	185.831
690	406		524	294		700	649		204.943	85.575		200.692	121.545		167.93	169.811
664	439		528	267		714	640		230.018	93.336		185.632	109.366		179.549	182.097
628	392		504	354		680	581		208.416	110.421		198.001	119.248		189.302	182.684
666	388		698	352		820	602		161.011	107.138		164.568	139.472		199.114	185.373
682	372		690	330		704	611		188.954	112.616		191.542	134.681		191.645	193.864
678	360		600	328		662	638		205.445	90.872		192.582	135.504		192.796	229.531
644	353		616	352		664	656		209.493	109.008		161.625	159.658		185.282	169.916
667	417		612	344		628	651		216.162	103.108		180.531	171.173		179.253	207.011
684	418		556	302		738	671		211.688	93.468		191.297	178.141		205.085	191.855
690	416		542	276		798	740		178.285	109.108		200.749	116.178		205.899	201.865
686	455		634	292		746	752		168.195	100.231		197.695	134.065		205.9	156.607
576	454		724	250		656	740		184.653	100.789		189.481	134.786		205.749	180.361
552	400		740	243		716	748		188	91.841		203.208	115.922		180.951	180.734
620	411		786	276		610	720		197.521	80.339		205.333	147.565		181.677	199.839

## Sheet: Fig. 1S
Panel D								Panel E								Panel F
Vav2Onc RBF signature enrichment				Vav2Onc RP signature enrichment				Vav2Onc RBF signature enrichment				Vav2Onc RP signature enrichment				Data obtained from GSE41613
Healthy	Displasia	oSCC		Healthy	Displasia	oSCC		VAV2low	VAV2med	VAV2high		VAV2low	VAV2med	VAV2high
0.32879	0.437451	0.746698		0.629822	0.410751	0.52731		0.570882	0.532997	0.63145		0.487621	0.537264	0.599376
0.404394	0.525151	0.680528		0.605649	0.670371	0.409756		0.526502	0.305558	0.819515		0.375437	0.324533	0.458102
0.353888	0.472658	0.405803		0.664913	0.545232	0.302716		0.226514	0.471684	0.610852		0.430855	0.49561	0.526898
0.52062	0.541922	0.639867		0.82118	1	0.546874		0.289789	0.632273	0.35246		0.717379	0.967149	0.145571
0.437423	0.295549	1		0.758551	0.292291	0.407238		0.256312	0.253999	1		0.0903405	0.21415	0.435052
0.458251	0.570917	0.904548		0.825976	0.526781	0.608976		0.55738	0.62375	0.379553		0.54102	0.464569	0.349179
0.211757	0.351133	0.781483		0.489191	0.454087	0.318535		0.51725	0.934612	0.425355		0.492625	0.832186	0.350806
0.233406	0.169413	0.623481		0.483299	0.365641	0.486358		0.554001	0.606372	0.860322		0.670247	0.226154	0.503896
0.344264	0.663261	0.697251		0.479711	0.428515	0.699169		0.526039	0.330666	0.727022		0.344287	0.269802	0.448319
0.36148	0.312079	0.7014		0.914062	0.716539	0.561057		0.00994722	0.701481	0.218136		0.746076	0.667368	0.272194
0.454296	0.505091	0.583684		0.768123	0.672812	0.568443		0.259535	0.781363	0.507775		0.567377	0.833036	0.479257
0.320148	0.39132	0.605178		0.290347	0.394577	0.333755		0.290614	0.705814	0.74898		0.427842	0.34221	0.501162
0.423468	0.698905	0.69113		0.576728	0.708678	0.570575		0.482023	0.404089	0.733992		0.59351	0.715753	0.577484
0.479083	0.551504	0.400075		0.903061	0.276056	0.43053		0.605688	0.482597	0.581119		0.437741	0.347084	0.472475
0.393361	0.135097	0.395589		0.945629	0.354809	0.200459		0.624075	0.768302	0.73967		0.495482	0.838829	0.52141
0.385381	0.523821	0.457705		0.97796	0.691802	0.252553		0.73638	0.551368	0.204314		0.796108	0.798231	0.296961
0.250253	0.596899	0.497313		0.737544	0.285017	0.326856		0.432375	0.892694	0.589208		0.612979	0.750112	0.58506
0.651052		0.552861		0.812878		0.453584		0.322303	0.674144	0.710592		0.708303	0.151978	0.306291
0.562337		0.82286		0.797938		0.779779		0.246968	0.279434	0.497803		0.47606	0.193127	0.337588
0.474575		0.564318		0.811937		0.663709		0.6129	0.258765	0.325151		0.569233	0.244002	0.533439
0.391879		0.659079		0.360148		0.664623		0.191042	0.555502	0.533513		0.968036	0.584224	0.723533
0.323139		0.5808		0.760437		0.324895		0.30825	0.448222	0.413199		0.45979	0.171087	0.263463
0.264148		0.695162		0.559845		0.434868		0.486157	0.351262	0.701989		0.607266	0.491444	0.424981
0.409056		0.735997		0.585115		0.535622		0.577405	0.575254	0.674151		0.597855	0.638228	0.572204
0.400903		0.660622		0.551191		0.442269		0.503639	0.477083	0.567818		0.503289	0.597447	0.572334
0.416098		0.197858		0.656009		0.698378		0.435838	0.566048	0.679716		0.540371	0.483289	0.438448
0.683785		0.615996		0.598898		0.322276		0.421969	0.344068	0.854054		0.435789	0.292476	1
0.548465		0.796623		0.921187		0.469122		0.335551	0.107407	0.660969		0.154563	0.408037	0.348674
0.47241		0.812278		0.728432		0.785202		0.524146	0.581458	0.730293		0.676389	0.633851	0.340291
0.40965		0.778833		0.757168		0.419657		0.335447	0.659952	0.338202		0.667554	0.520299	0.250902
0.349915		0.620647		0.656529		0.35118		0.444328	0.491083	0.585656		0.40709	0.605818	0.254071
0.498681		0.576332		0.538723		0.559251		0.374652	0.205346	0.292566		0	0.735614	0.331316
0.491666		0.46381		0.346697		0.234862		0.197493	0.615888	0.882188		0.460727	0.589662	0.650567
0.53662		0.573512		0.643364		0.379975		0.266607	0.304327	0.533621		0.32339	0.605728	0.444712
0.675538		0.682048		0.591377		0.186951		0.420161	0.730895	0.601621		0.607385	0.462044	0.591169
0.504347		0.436365		0.911317		0.567003		0.370371	0.367789	0.259536		0.420042	0.636066	0.459934
0.207685		0.657613		0.55786		0.559633		0.413718	0.181053	0.473602		0.836045	0.71036	0.405926
0.426147		0.886833		0.21749		0.471681		0.513584	0.427471	0.579214		0.601772	0.642168	0.710015
0.532111		0.622052		0.712069		0.677277		0.759405	0.331341	0.575747		0.803041	0.403469	0.673372
0		0.78448		0.478987		0.540565		0.225308	0.118685	0.582108		0.682772	0.701593	0.622623
0.483231		0.474391		0.610018		0.460025		0.318459	0.497823	0.64697		0.374686	0.584707	0.457605
0.470904		0.693229		0.797228		0.472945		0.192307	0.392969	0.495553		0.365906	0.0814506	0.224839
0.360449		0.487782		0.673931		0.595402		0.38446	0.194848	0.621364		0.432107	0.465826	0.505246
0.307154		0.913061		0.678433		0.702156		0.448114	0.201627	0.306615		0.484562	0.744768	0.658842
0.451517		0.276819		0.663602		0.381951		0	0.572785	0.416399		0.884005	0.719127	0.743236
		0.591296				0.210465		0.514304	0.618774	0.376204		0.471566	0.609544	0.280701
		0.649846				0.535744		0.626328	0.568409	0.546342		0.746921	0.198424	0.507462
		0.805069				0.751702		0.182602	0.380379	0.572105		0.325943	0.22827	0.430399
		0.786415				0.745211		0.537001	0.607564	0.350851		0.696	0.199719	0.413279
		0.39931				0.739294		0.0412332	0.312758	0.512687		0.516018	0.307303	0.35655
		0.688792				0.551964		0.189677	0.554176	0.531779		0.501555	0.296078	0.375165
		0.540109				0.573791		0.604192	0.471461	0.71101		0.626811	0.259467	0.390805
		0.285958				0.65674		0.609215	0.350873	0.432727		0.256778	0.271061	0.600435
		0.508182				0.0762433		0.462255	0.740499	0.535277		0.709039	0.702714	0.519575
		0.337743				0.305105		0.737085	0.687359	0.937757		0.615537	0.563324	0.776035
		0.78908				0.488076		0.258592	0.899533			0.789787	0.755914
		0.461578				0.624876
		0.443195				0.287657
		0.853771				0.428815
		0.65627				0.630323
		0.453237				0.499335
		0.531679				0.407928
		0.677233				0.553374
		0.641389				0.506432
		0.606488				0.441418
		0.540395				0.562048
		0.59312				0.316006
		0.474076				0.253731
		0.37332				0.40331
		0.571957				0.463925
		0.468563				0.273778
		0.524994				0.782596
		0.781971				0.432505
		0.661423				0.582817
		0.648411				0.452391
		0.597848				0.471113
		0.622139				0.416281
		0.758139				0.624703
		0.416197				0.180781
		0.713975				0.42835
		0.608875				0.461131
		0.918602				0.707588
		0.660897				0.593328
		0.355334				0.277975
		0.524573				0.246619
		0.39945				0.228403
		0.638793				0.27715
		0.684712				0.493213
		0.344581				0.906148
		0.725317				0.326382
		0.638651				0.627397
		0.542915				0.505824
		0.652328				0.456447
		0.605905				0.563299
		0.475362				0.136265
		0.621634				0.502916
		0.223206				0.483029
		0.437362				0.303785
		0.702067				0.905318
		0.372343				0.639122
		0.949571				0.726422
		0.76165				0.320332
		0.947023				0.778984
		0.366533				0.254793
		0.683385				0.240362
		0.527166				0.69572
		0.881754				0.936069
		0.343475				0.46949
		0.65387				0.673153
		0.397463				0.0845649
		0.650324				0.185738
		0.758551				0.397811
		0.494599				0.262755
		0.35617				0.688585
		0.740505				0.410418
		0.789752				0.657788
		0.458251				0.377674
		0.679316				0.586739
		0.614462				0.633147
		0.536136				0.601114
		0.493342				0
		0.65587				0.597425
		0.786986				0.576184
		0.695425				0.463805
		0.474058				0.386857
		0.426836				0.310135
		0.580334				0.555566
		0.765521				0.286709
		0.632446				0.475019
		0.552948				0.160149
		0.601199				0.448617
		0.624877				0.651504
		0.76586				0.36582
		0.438218				0.616722
		0.616371				0.351435
		0.735991				0.142262
		0.686371				0.532841
		0.336488				0.664945
		0.517192				0.669994
		0.389892				0.445625
		0.681082				0.211696
		0.424586				0.671516
		0.353157				0.697154
		0.489874				0.393188
		0.349807				0.431272
		0.345606				0.342513
		0.347664				0.436045
		0.593136				0.547326
		0.664298				0.237828
		0.549794				0.381065
		0.501289				0.404482
		0.450929				0.66302
		0.425254				0.40049
		0.587675				0.567087
		0.724492				0.487036
		0.189798				0.827489
		0.534422				0.328378
		0.439543				0.430395
		0.667176				0.547657
		0.497982				0.213677
		0.461662				0.144681
		0.530213				0.568554
		0.447814				0.350732
		0.636517				0.747199
		0.571777				0.242879
		0.653319				0.402883
		0.400074				0.531104

## Sheet: Fig. 2S
Panel B
Control			VAV2Onc			RAC1F28L			RHOAF30L			CDC42F28L			RAC1F28L+RHOAF30L
Basal	Suprabasal		Basal	Suprabasal		Basal	Suprabasal		Basal	Suprabasal		Basal	Suprabasal		Basal	Suprabasal
176.921	108.626		166.998	153.946		164.206	178.169		169.346	160.606		152.181	168.466		172.36	153.88
169.834	114.983		153.435	157.12		178.885	151.422		164.612	162.693		161.775	180.525		170.241	149.266
166.218	105.798		176.624	153.96		170.597	187.435		159.738	140.8		169.562	178.905		149.571	166.255
160.26	115.419		160.815	153.328		163.675	182.988		140.801	157.638		156.483	181.809		159.212	149.597
166.176	107.827		169.529	128.67		161.498	164.317		142.688	150.522		151.648	162.087		160.583	182.556
156.197	121.618		155.295	140.838		157.611	167.492		164.382	156.89		179.67	161.604		139.613	135.141
168.71	126.382		147.395	155.843		158.405	148.515		149.351	126.091		144.58	149.285		161.121	155.327
166.608	116.659		152.416	140.546		172.558	146.371		137.536	160.574		163.392	165.01		161.994	175.021
170.628	118.705		168.795	141.156		173.818	156.151		158.477	147.165		166.541	142.648		159.63	141.008
157.383	116.388		164.907	153.262		174.946	142.171		156.984	149.562		159.106	122.95		162.568	162.069
141.397	107.659		178.894	174.465		185.015	147.691		176.303	172.176		162.878	144.917		146.216	142.254
151.274	106.955		187.334	153.159		168.326	138.731		171.884	148.035		142.861	135.601		149.499	140.115
189.326	109.333		160.495	176.982		152.709	175.102		162.979	172.507		154.288	175.62		172.011	151.114
143.974	93.11		160.859	160.347		164.375	145.138		165.862	138.505		176.015	157.851		166.933	160
138.795	89.598		152.105	167.484		171.285	162.65		163.811	178.299		165.572	143.411		135.849	160.676
149.079	79.417		176.437	138.457		133.697	140.254		143.409	162.859		156.729	123.045		154.797	140.904
165.228	87.977		125.957	155.301		144.012	135.992		157.92	175.804		168.292	149.213		151.548	167.442
147.975	105.899		151.381	178.021		150.774	163.296		170.003	163.576		161.928	145.271		160.227	139.988

## Sheet: Fig. 3S
Panel B						Panel C
Control	VAV2Onc	VAV2Onc+E200A	c-MYC	RAC1F28L+RHOAF30L
0.936674	1.48459	0.990893	1.4227	1.24287			Number of cells with			Total number		Percentage of cells with
1.16734	1.31043	1.00096	1.39897	1.48799			1 nucleolus	2 nucleoli	> 2 nucleoli	of cells	1 nucleolus	2 nucleoli	> 2 nucleoli
0.966444	1.40089	0.997216	1.35504	1.38654		Control	133	83	41	257	51.751	32.2957	15.9533
0.988016	1.3894	1.10647	1.2073	1.3342		VAV2Onc	188	37	16	241	78.0083	15.3527	6.639
1.00358	1.23394	1.1753	1.36906	1.4583		VAV2Onc+E200A	131	107	74	312	41.9872	34.2949	23.7179
0.950696	1.47892	1.05417	1.48634	1.67914		c-MYC	146	33	22	201	72.6368	16.4179	10.9453
0.995567	1.20746	1.11807	1.38181	1.2355		RAC1F28L+RHOAF30L	138	34	27	199	69.3467	17.0854	13.5678
0.929663	1.43535	1.18487	1.25534	1.31282
1.02127	1.36906	0.936474	1.50337	1.41356
1.04075	1.17354	1.0042	1.73313	1.34144

[truncated: 1 more sheets: Fig. 4S]
